# Supplementary material for: Multiple DNA repair pathways prevent acetaldehyde-induced mutagenesis in yeast
Source: Genetics. 2024 Dec 21;229(4):iyae213. doi: 10.1093/genetics/iyae213 (PMC12005267; doi:10.1093/genetics/iyae213)
Supplement: iyae213_Supplementary_Data [file iyae213_supplementary_data.zip]

Archive with 7 entries (7 files):
- Figure_S1_GENETICS-2024-307707.tif
- Supplemental_Legends_GENETICS-2024-307707.docx
- Table_S1_GENETICS-2024-307707.xlsx
- Table_S2_GENETICS-2024-307707.xlsx
- Table_S3_GENETICS-2024-307707.xlsx
- Table_S4_GENETICS-2024-307707.xlsx
- Table_S5_GENETICS-2024-307707.xlsx
