# Supplementary material for: Multiple DNA repair pathways prevent acetaldehyde-induced mutagenesis in yeast
Source: Genetics. 2024 Dec 21;229(4):iyae213. doi: 10.1093/genetics/iyae213 (PMC12005267; doi:10.1093/genetics/iyae213)
Supplement: iyae213_Supplementary_Data [file iyae213_supplementary_data.zip › Table_S1_GENETICS-2024-307707.xlsx]

## Sheet: S1A
Table_S1A
CanR Mutation frequencies in yeast strains treated with different concentrations of acetaldehyde for 1h - Pilot assay
Genotype	Acetaldehyde concentration	Isolate	CanR Frequency	Median mutation Frequency	P-value (Students T Test)	q-value (Original FDR method of Benjamini and Hochberg)
wild-type	0	1	2.8e-06	2e-06
wild-type	0	2	1.9e-06
wild-type	0	3	2e-06
wild-type	0.002	1	1.5e-06
wild-type	0.002	2	1.8e-06	1.75e-06	0.1402	0.24
wild-type	0.002	3	1.75e-06
wild-type	0.005	1	1.8e-06
wild-type	0.005	2	3e-06	2.39e-06	0.7341	0.7341
wild-type	0.005	3	2.39e-06
wild-type	0.01	1	4.21e-06
wild-type	0.01	2	3.09e-06	3.18e-06	0.0515	0.1545
wild-type	0.01	3	3.18e-06
Drad1	0	1	2.3e-06
Drad1	0	2	2.8e-06
Drad1	0	3	4.7e-06	3.405e-06
Drad1	0	4	4.01e-06
Drad1	0.002	1	3.8e-06
Drad1	0.002	2	5.5e-06
Drad1	0.002	3	4.6e-06	5.05e-06	0.2	0.24
Drad1	0.002	4	1.44e-05
Drad1	0.005	1	2.4e-06
Drad1	0.005	2	5e-06
Drad1	0.005	3	7.2e-06	6.1e-06	0.1632	0.24
Drad1	0.005	4	7.45e-06
Drad1	0.01	1	4.6e-06
Drad1	0.01	2	9.7e-06
Drad1	0.01	3	1.1e-05	1.035e-05	0.0168	0.1008
Drad1	0.01	4	1.29e-05

## Sheet: S1B
Table_S1B
CanR Mutation frequencies in yeast strains treated with 1% acetaldehyde for 1h
Genotype	Mutagen	Isolate	CanR Frequency	Median mutation Frequency
wild-type	No mutagen	1	4.2e-06	2.65e-06
wild-type	No mutagen	2	3.9e-06
wild-type	No mutagen	3	2.7e-06
wild-type	No mutagen	4	1.4e-06
wild-type	No mutagen	5	1.9e-06
wild-type	No mutagen	6	2.6e-06
wild-type	Acetaldehyde	1	5.88e-06	3.18e-06
wild-type	Acetaldehyde	2	3.96e-06
wild-type	Acetaldehyde	3	2.77e-06
wild-type	Acetaldehyde	4	1.69e-06
wild-type	Acetaldehyde	5	2.21e-06
wild-type	Acetaldehyde	6	3.59e-06
Drad1	No mutagen	1	4e-06	4.1e-06
Drad1	No mutagen	2	4.4e-06
Drad1	No mutagen	3	4.1e-06
Drad1	No mutagen	4	4.8e-06
Drad1	No mutagen	5	5.6e-06
Drad1	No mutagen	6	2.7e-06
Drad1	No mutagen	7	4.7e-06
Drad1	No mutagen	8	3.4e-06
Drad1	No mutagen	9	3.6e-06
Drad1	Acetaldehyde	1	9.45e-06	1.02e-05
Drad1	Acetaldehyde	2	1.1e-05
Drad1	Acetaldehyde	3	1.61e-05
Drad1	Acetaldehyde	4	1.02e-05
Drad1	Acetaldehyde	5	1.45e-05
Drad1	Acetaldehyde	6	8.53e-06
Drad1	Acetaldehyde	7	1.1e-05
Drad1	Acetaldehyde	8	8.64e-06
Drad1	Acetaldehyde	9	1e-05
Drad14	No mutagen	1	2.2e-06	3.3e-06
Drad14	No mutagen	2	2.1e-06
Drad14	No mutagen	3	2.2e-06
Drad14	No mutagen	4	6.6e-06
Drad14	No mutagen	5	4.6e-06
Drad14	No mutagen	6	4.4e-06
Drad14	Acetaldehyde	1	7.14e-06	6.895e-06
Drad14	Acetaldehyde	2	7.11e-06
Drad14	Acetaldehyde	3	6.68e-06
Drad14	Acetaldehyde	4	1.05e-05
Drad14	Acetaldehyde	5	5.21e-06
Drad14	Acetaldehyde	6	5.98e-06
Drad1Drev3	No mutagen	1	1.9e-06	1.95e-06
Drad1Drev3	No mutagen	2	2e-06
Drad1Drev3	No mutagen	3	1.4e-06
Drad1Drev3	No mutagen	4	2.3e-06
Drad1Drev3	No mutagen	5	1.2e-06
Drad1Drev3	No mutagen	6	2.4e-06
Drad1Drev3	Acetaldehyde	1	2.98e-06	2.475e-06
Drad1Drev3	Acetaldehyde	2	2.61e-06
Drad1Drev3	Acetaldehyde	3	2.06e-06
Drad1Drev3	Acetaldehyde	4	2.34e-06
Drad1Drev3	Acetaldehyde	5	2.17e-06
Drad1Drev3	Acetaldehyde	6	4.76e-06
Dpso2	No mutagen	1	2e-06	2.2e-06
Dpso2	No mutagen	2	3e-06
Dpso2	No mutagen	3	1.5e-06
Dpso2	No mutagen	4	1.2e-06
Dpso2	No mutagen	5	2.4e-06
Dpso2	No mutagen	6	2.8e-06
Dpso2	Acetaldehyde	1	5.73e-06	2.71e-06
Dpso2	Acetaldehyde	2	2.35e-06
Dpso2	Acetaldehyde	3	3.07e-06
Dpso2	Acetaldehyde	4	3.14e-06
Dpso2	Acetaldehyde	5	1.81e-06
Dpso2	Acetaldehyde	6	2.24e-06
Drad1Dpso2	No mutagen	1	5.2e-06	5.5e-06
Drad1Dpso2	No mutagen	2	4.9e-06
Drad1Dpso2	No mutagen	3	4.3e-06
Drad1Dpso2	No mutagen	4	1e-05
Drad1Dpso2	No mutagen	5	5.8e-06
Drad1Dpso2	No mutagen	6	7e-06
Drad1Dpso2	Acetaldehyde	1	8.4e-06	7.5e-06
Drad1Dpso2	Acetaldehyde	2	4e-06
Drad1Dpso2	Acetaldehyde	3	5.88e-06
Drad1Dpso2	Acetaldehyde	4	6.6e-06
Drad1Dpso2	Acetaldehyde	5	1.01e-05
Drad1Dpso2	Acetaldehyde	6	9.38e-06
Dwss1	No mutagen	1	1.3e-07	1.5e-07
Dwss1	No mutagen	2	2.5e-07
Dwss1	No mutagen	3	1.6e-07
Dwss1	No mutagen	4	1.5e-07
Dwss1	No mutagen	5	1.2e-07
Dwss1	No mutagen	6	1.5e-07
Dwss1	Acetaldehyde	1	1.74e-07	2.425e-07
Dwss1	Acetaldehyde	2	3.02e-07
Dwss1	Acetaldehyde	3	2.45e-07
Dwss1	Acetaldehyde	4	3e-07
Dwss1	Acetaldehyde	5	2.4e-07
Dwss1	Acetaldehyde	6	1.88e-07
Dddi1	No mutagen	1	9.2e-07	1.5e-06
Dddi1	No mutagen	2	1.6e-06
Dddi1	No mutagen	3	1.7e-06
Dddi1	No mutagen	4	1.4e-06
Dddi1	No mutagen	5	1.9e-06
Dddi1	No mutagen	6	1.2e-06
Dddi1	Acetaldehyde	1	2.52e-06	2.545e-06
Dddi1	Acetaldehyde	2	2.57e-06
Dddi1	Acetaldehyde	3	3.28e-06
Dddi1	Acetaldehyde	4	2.76e-06
Dddi1	Acetaldehyde	5	1.78e-06
Dddi1	Acetaldehyde	6	2.52e-06
Dwss1Dddi1	No mutagen	1	9.5e-06	2.4e-06
Dwss1Dddi1	No mutagen	2	3.1e-06
Dwss1Dddi1	No mutagen	3	1.2e-06
Dwss1Dddi1	No mutagen	4	1.3e-06
Dwss1Dddi1	No mutagen	5	5.1e-06
Dwss1Dddi1	No mutagen	6	2.2e-06
Dwss1Dddi1	No mutagen	7	2.4e-06
Dwss1Dddi1	No mutagen	8	1.1e-06
Dwss1Dddi1	No mutagen	9	4e-06
Dwss1Dddi1	Acetaldehyde	1	2.35e-05	6.77e-06
Dwss1Dddi1	Acetaldehyde	2	4e-06
Dwss1Dddi1	Acetaldehyde	3	6.77e-06
Dwss1Dddi1	Acetaldehyde	4	3.89e-06
Dwss1Dddi1	Acetaldehyde	5	7.84e-06
Dwss1Dddi1	Acetaldehyde	6	4.62e-06
Dwss1Dddi1	Acetaldehyde	7	7.85e-06
Dwss1Dddi1	Acetaldehyde	8	4.15e-06
Dwss1Dddi1	Acetaldehyde	9	7.63e-06
Dwss1Drad1	No mutagen	1	8.6e-06	6.75e-06
Dwss1Drad1	No mutagen	2	4.8e-06
Dwss1Drad1	No mutagen	3	4.2e-06
Dwss1Drad1	No mutagen	4	9e-06
Dwss1Drad1	No mutagen	5	6.2e-06
Dwss1Drad1	No mutagen	6	1.1e-05
Dwss1Drad1	No mutagen	7	7.3e-06
Dwss1Drad1	No mutagen	8	7.7e-06
Dwss1Drad1	No mutagen	9	7.8e-06
Dwss1Drad1	No mutagen	10	5e-06
Dwss1Drad1	No mutagen	11	3.2e-06
Dwss1Drad1	No mutagen	12	2.9e-06
Dwss1Drad1	Acetaldehyde	1	1.14e-05	1.355e-05
Dwss1Drad1	Acetaldehyde	2	1.41e-05
Dwss1Drad1	Acetaldehyde	3	1.6e-05
Dwss1Drad1	Acetaldehyde	4	1.65e-05
Dwss1Drad1	Acetaldehyde	5	1.18e-05
Dwss1Drad1	Acetaldehyde	6	1.3e-05
Dapn1	No mutagen	1	9.4e-06	5.2e-06
Dapn1	No mutagen	2	9.3e-06
Dapn1	No mutagen	3	5.2e-06
Dapn1	No mutagen	4	5.2e-06
Dapn1	No mutagen	5	3.9e-06
Dapn1	Acetaldehyde	1	2.57e-05	6.2e-06
Dapn1	Acetaldehyde	2	1.14e-05
Dapn1	Acetaldehyde	3	6.52e-06
Dapn1	Acetaldehyde	4	5.88e-06
Dapn1	Acetaldehyde	5	5.05e-06
Dapn1	Acetaldehyde	6	4.52e-06
Dapn2	No mutagen	1	1e-06	1e-06
Dapn2	No mutagen	2	4.5e-07
Dapn2	No mutagen	3	1.4e-06
Dapn2	No mutagen	4	1e-06
Dapn2	No mutagen	5	1.2e-06
Dapn2	No mutagen	6	5.5e-07
Dapn2	Acetaldehyde	1	1.32e-06	1.47e-06
Dapn2	Acetaldehyde	2	5.15e-07
Dapn2	Acetaldehyde	3	1.8e-06
Dapn2	Acetaldehyde	4	9.06e-07
Dapn2	Acetaldehyde	5	3.63e-06
Dapn2	Acetaldehyde	6	1.62e-06
Dapn1Dapn2	No mutagen	1	8.5e-06	8.9e-06
Dapn1Dapn2	No mutagen	2	1.1e-05
Dapn1Dapn2	No mutagen	3	1.4e-05
Dapn1Dapn2	No mutagen	4	6.5e-06
Dapn1Dapn2	No mutagen	5	8.7e-06
Dapn1Dapn2	No mutagen	6	1.4e-05
Dapn1Dapn2	No mutagen	7	1.1e-05
Dapn1Dapn2	No mutagen	8	8.2e-06
Dapn1Dapn2	No mutagen	9	8.9e-06
Dapn1Dapn2	Acetaldehyde	1	1.55e-05	1.47e-05
Dapn1Dapn2	Acetaldehyde	2	1.38e-05
Dapn1Dapn2	Acetaldehyde	3	1.96e-05
Dapn1Dapn2	Acetaldehyde	4	1.85e-05
Dapn1Dapn2	Acetaldehyde	5	8.48e-06
Dapn1Dapn2	Acetaldehyde	6	1.59e-05
Dapn1Dapn2	Acetaldehyde	7	1.27e-05
Dapn1Dapn2	Acetaldehyde	8	1.47e-05
Dapn1Dapn2	Acetaldehyde	9	1.13e-05
Dogg1	No mutagen	1	4.9e-06	7.15e-06
Dogg1	No mutagen	2	3.9e-06
Dogg1	No mutagen	3	6.7e-06
Dogg1	No mutagen	4	7.7e-06
Dogg1	No mutagen	5	7.6e-06
Dogg1	No mutagen	6	9.7e-06
Dogg1	Acetaldehyde	1	7.52e-06	6.44e-06
Dogg1	Acetaldehyde	2	7.23e-06
Dogg1	Acetaldehyde	3	8.71e-06
Dogg1	Acetaldehyde	4	3.25e-06
Dogg1	Acetaldehyde	5	5.65e-06
Dogg1	Acetaldehyde	6	5.4e-06
Dubc13	No mutagen	1	1.4e-05	4e-06
Dubc13	No mutagen	2	4.3e-06
Dubc13	No mutagen	3	3.5e-06
Dubc13	No mutagen	4	2.4e-06
Dubc13	No mutagen	5	5.2e-06
Dubc13	No mutagen	6	3.7e-06
Dubc13	Acetaldehyde	1	1.65e-05	4.52e-06
Dubc13	Acetaldehyde	2	5.67e-06
Dubc13	Acetaldehyde	3	3.48e-06
Dubc13	Acetaldehyde	4	3.42e-06
Dubc13	Acetaldehyde	5	4.59e-06
Dubc13	Acetaldehyde	6	4.45e-06
Drad51	No mutagen	1	2.9e-05	1.6e-05
Drad51	No mutagen	2	4.8e-06
Drad51	No mutagen	3	1.5e-05
Drad51	No mutagen	4	5.1e-06
Drad51	No mutagen	5	1.7e-05
Drad51	No mutagen	6	1.9e-05
Drad51	Acetaldehyde	1	3.15e-05	1.1515e-05
Drad51	Acetaldehyde	2	3.99e-06
Drad51	Acetaldehyde	3	9.53e-06
Drad51	Acetaldehyde	4	5.15e-06
Drad51	Acetaldehyde	5	2.48e-05
Drad51	Acetaldehyde	6	1.35e-05
Dmsh2	No mutagen	1	1.5e-05	9.95e-06
Dmsh2	No mutagen	2	1.5e-05
Dmsh2	No mutagen	3	1e-05
Dmsh2	No mutagen	4	9.8e-06
Dmsh2	No mutagen	5	9.9e-06
Dmsh2	No mutagen	6	8.4e-06
Dmsh2	Acetaldehyde	1	1.41e-05	1.1025e-05
Dmsh2	Acetaldehyde	2	1.82e-05
Dmsh2	Acetaldehyde	3	1.27e-05
Dmsh2	Acetaldehyde	4	7.82e-06
Dmsh2	Acetaldehyde	5	9.35e-06
Dmsh2	Acetaldehyde	6	7.3e-06
tet-Pol2	No mutagen	1	8e-06	9.5e-06
tet-Pol2	No mutagen	2	1.1e-05
tet-Pol2	No mutagen	3	1.2e-05
tet-Pol2	No mutagen	4	1.3e-05
tet-Pol2	No mutagen	5	2.3e-05
tet-Pol2	No mutagen	6	1.3e-05
tet-Pol2	No mutagen	7	6.4e-06
tet-Pol2	No mutagen	8	5.8e-06
tet-Pol2	No mutagen	9	5e-06
tet-Pol2	No mutagen	10	6.1e-06
tet-Pol2	Acetaldehyde	1	1.9e-05	1.9e-05
tet-Pol2	Acetaldehyde	2	1.6e-05
tet-Pol2	Acetaldehyde	3	1.6e-05
tet-Pol2	Acetaldehyde	4	4e-05
tet-Pol2	Acetaldehyde	5	3.2e-05
tet-Pol2	Acetaldehyde	6	2.2e-05
tet-Pol2	Acetaldehyde	7	1.9e-05
tet-Pol2	Acetaldehyde	8	1.1e-05
tet-Pol2	Acetaldehyde	9	1e-05
tet-Pol2	Acetaldehyde	10	2.4e-05
tet-Pol3	No mutagen	1	1.2e-05	5.65e-06
tet-Pol3	No mutagen	2	4.5e-06
tet-Pol3	No mutagen	3	3.7e-06
tet-Pol3	No mutagen	4	1.2e-05
tet-Pol3	No mutagen	5	5.2e-06
tet-Pol3	No mutagen	6	4.3e-06
tet-Pol3	No mutagen	7	6.4e-06
tet-Pol3	No mutagen	8	1.5e-06
tet-Pol3	No mutagen	9	6.1e-06
tet-Pol3	No mutagen	10	1.2e-05
tet-Pol3	Acetaldehyde	1	1.7e-05	6.9e-06
tet-Pol3	Acetaldehyde	2	6.3e-06
tet-Pol3	Acetaldehyde	3	4.8e-06
tet-Pol3	Acetaldehyde	4	1.7e-05
tet-Pol3	Acetaldehyde	5	8.7e-06
tet-Pol3	Acetaldehyde	6	7.5e-06
tet-Pol3	Acetaldehyde	7	3.3e-05
tet-Pol3	Acetaldehyde	8	3.3e-06
tet-Pol3	Acetaldehyde	9	5e-06
tet-Pol3	Acetaldehyde	10	5.1e-06
rfa1-t33	No mutagen	1	7.05e-06	8.775e-06
rfa1-t33	No mutagen	2	1.05e-05
rfa1-t33	No mutagen	3	1.06e-05
rfa1-t33	No mutagen	4	6.2e-06
rfa1-t33	No mutagen	5	4.18e-06
rfa1-t33	No mutagen	6	1.53e-05
rfa1-t33	Acetaldehyde	1	1.09e-05	9.83e-06
rfa1-t33	Acetaldehyde	2	1.41e-05
rfa1-t33	Acetaldehyde	3	8.73e-06
rfa1-t33	Acetaldehyde	4	8.76e-06
rfa1-t33	Acetaldehyde	5	7.17e-06
rfa1-t33	Acetaldehyde	6	1.64e-05
Drad9	No mutagen	1	1.22e-06	1.64e-06
Drad9	No mutagen	2	5.4e-06
Drad9	No mutagen	3	1.36e-06
Drad9	No mutagen	4	1.88e-06
Drad9	No mutagen	5	1.4e-06
Drad9	No mutagen	6	2.46e-06
Drad9	Acetaldehyde	1	1.37e-06	1.965e-06
Drad9	Acetaldehyde	2	6.15e-06
Drad9	Acetaldehyde	3	1.47e-06
Drad9	Acetaldehyde	4	2.69e-06
Drad9	Acetaldehyde	5	2.41e-06
Drad9	Acetaldehyde	6	1.52e-06
tet-Pol2 Dwss1	No mutagen	1	6.73e-06	6.665e-06
tet-Pol2 Dwss1	No mutagen	2	8.9e-06
tet-Pol2 Dwss1	No mutagen	3	5.9e-06
tet-Pol2 Dwss1	No mutagen	4	5.3e-06
tet-Pol2 Dwss1	No mutagen	5	7.1e-06
tet-Pol2 Dwss1	No mutagen	6	1.2e-05
tet-Pol2 Dwss1	No mutagen	7	6.6e-06
tet-Pol2 Dwss1	No mutagen	8	5.3e-06
tet-Pol2 Dwss1	Acetaldehyde	1	1.3e-05	1.3e-05
tet-Pol2 Dwss1	Acetaldehyde	2	1.6e-05
tet-Pol2 Dwss1	Acetaldehyde	3	1.5e-05
tet-Pol2 Dwss1	Acetaldehyde	4	1.3e-05
tet-Pol2 Dwss1	Acetaldehyde	5	9.7e-06
tet-Pol2 Dwss1	Acetaldehyde	6	1.8e-05
tet-Pol2 Dwss1	Acetaldehyde	7	6.1e-06
tet-Pol2 Dwss1	Acetaldehyde	8	9.5e-06
tet-Pol2 Drad1	No mutagen	1	8.7e-06	1.1e-05
tet-Pol2 Drad1	No mutagen	2	1e-05
tet-Pol2 Drad1	No mutagen	3	9.1e-06
tet-Pol2 Drad1	No mutagen	4	1.1e-05
tet-Pol2 Drad1	No mutagen	5	1.1e-05
tet-Pol2 Drad1	No mutagen	6	1.2e-05
tet-Pol2 Drad1	No mutagen	7	1.1e-05
tet-Pol2 Drad1	Acetaldehyde	1	2.2e-05	2e-05
tet-Pol2 Drad1	Acetaldehyde	2	2.6e-05
tet-Pol2 Drad1	Acetaldehyde	3	1.2e-05
tet-Pol2 Drad1	Acetaldehyde	4	1.5e-05
tet-Pol2 Drad1	Acetaldehyde	5	2e-05
tet-Pol2 Drad1	Acetaldehyde	6	2e-05
tet-Pol2 Drad1	Acetaldehyde	7	1.9e-05

## Sheet: S1C
Table_S1C
P values from a pair-wise analysis using a mixed effect Anova. Q values are calculated using the Benjamini-Hoechberg method.
Original FDR method of Benjamini and Hochberg	p value (Mann Whitney U test)	q value
wildtype	0.5887	0.7309
Δrad1	0.0001	0.0023
Δrad14	0.0087	0.025
Drad1Drev3	0.0411	0.0859
Dpso2	0.2403	0.4251
Dpso2Drad1	0.3939	0.5662
Dwss1	0.0238	0.0547
Dddi1	0.0043	0.0198
Dwss1Dddi1	0.0007	0.0081
Dwss1Drad1	0.0022	0.0127
Dapn1	0.6277	0.7309
Dapn2	0.2208	0.4232
Dapn1Dapn2	0.0131	0.0335
Dogg1	0.6991	0.7309
Dubc13	0.6991	0.7309
Drad51	0.9372	0.9372
Dmsh2	0.6645	0.7309
tet-Pol2	0.0056	0.021
tet-Pol3	0.3415	0.5236
rfa1-t33	0.3095	0.5085
Drad9	0.4848	0.6559
tet-Pol2 Dwss1	0.0064	0.021
tet-Pol2 Drad1	0.0012	0.0092
