# Supplementary material for: Multiple DNA repair pathways prevent acetaldehyde-induced mutagenesis in yeast
Source: Genetics. 2024 Dec 21;229(4):iyae213. doi: 10.1093/genetics/iyae213 (PMC12005267; doi:10.1093/genetics/iyae213)
Supplement: iyae213_Supplementary_Data [file iyae213_supplementary_data.zip › Table_S2_GENETICS-2024-307707.xlsx]

## Sheet: S2A
Table_S2A
Viability of strains treated with acetaldehyde as compared to untreated strains
Genotype	Isolate	Viability (%)	Median
wild-type	1	99.3	106.15
wild-type	2	113
wild-type	3	81.5
wild-type	4	118
wild-type	5	115
wild-type	6	95.1
Drad1	1	17.9	44.1
Drad1	2	12.9
Drad1	3	46.6
Drad1	4	39.3
Drad1	5	39.5
Drad1	6	52.9
Drad1	7	44.1
Drad1	8	55.6
Drad1	9	43.1
Drad1	10	47.1
Drad1	11	45.8
Drad14	1	34.6	45.7
Drad14	2	42.3
Drad14	3	49.1
Drad14	4	35.9
Drad14	5	71.1
Drad14	6	73.9
Drev3 Drad1	1	72.9	63.15
Drev3 Drad1	2	63
Drev3 Drad1	3	63.3
Drev3 Drad1	4	95.4
Drev3 Drad1	5	58.9
Drev3 Drad1	6	46.3
Dapn1	1	69.3333	82.8
Dapn1	2	109
Dapn1	3	87
Dapn1	4	78.6
Dapn1	5	101
Dapn1	6	69.7
Dapn2	1	84.8	76.6
Dapn2	2	94.2
Dapn2	3	83.2
Dapn2	4	47.5
Dapn2	5	70
Dapn2	6	67.5
Dapn1Dapn2	1	51.3	67.7
Dapn1Dapn2	2	70.8
Dapn1Dapn2	3	72.7
Dapn1Dapn2	4	42.4
Dapn1Dapn2	5	62.9
Dapn1Dapn2	6	77.8
Dapn1Dapn2	7	67.7
Dapn1Dapn2	8	68.6
Dapn1Dapn2	9	56.8
Dwss1	1	93.9	69.7
Dwss1	2	68.6
Dwss1	3	65.8
Dwss1	4	71.1
Dwss1	5	67.5
Dwss1	6	70.8
Dddi1	1	69.6	84
Dddi1	2	97.5
Dddi1	3	91.9
Dddi1	4	67.1
Dddi1	5	76.1
Dddi1	6	114
Dwss1Dddi1	1	24.3	30
Dwss1Dddi1	2	37.6
Dwss1Dddi1	3	13.3
Dwss1Dddi1	4	59.7
Dwss1Dddi1	5	59.1
Dwss1Dddi1	6	52.3
Dwss1Dddi1	7	19
Dwss1Dddi1	8	24.4
Dwss1Dddi1	9	30
Dpso2	1	99.6	101
Dpso2	2	101
Dpso2	3	101
Dpso2	4	91.2
Dpso2	5	115
Dpso2	6	101
Dpso2 Drad1	1	36.8	42.45
Dpso2 Drad1	2	38.5
Dpso2 Drad1	3	42.7
Dpso2 Drad1	4	44.2
Dpso2 Drad1	5	42.2
Dpso2 Drad1	6	46
Dwss1 Drad1	1	97.1	56.85
Dwss1 Drad1	2	57.1
Dwss1 Drad1	3	44.4
Dwss1 Drad1	4	49.7
Dwss1 Drad1	5	57
Dwss1 Drad1	6	56.7
tet-POL2	1	58.9	83.05
tet-POL2	2	107
tet-POL2	3	92.2
tet-POL2	4	57.6
tet-POL2	5	89.7
tet-POL2	6	79.4
tet-POL2	7	60.4
tet-POL2	8	100
tet-POL2	9	41.7
tet-POL2	10	86.7
tet-POL3	1	80.4	67.9
tet-POL3	2	75
tet-POL3	3	68.1
tet-POL3	4	62.5
tet-POL3	5	69.3
tet-POL3	6	67.7
tet-POL3	7	22
tet-POL3	8	64
tet-POL3	9	98
tet-POL3	10	61
rfa1-t33	1	97.5	93.85
rfa1-t33	2	109
rfa1-t33	3	85.2
rfa1-t33	4	119
rfa1-t33	5	88
rfa1-t33	6	90.2
Drad9	1	119	75.7
Drad9	2	86.5
Drad9	3	68
Drad9	4	83.4
Drad9	5	49.4
Drad9	6	52.9
tet-POL2 Dwss1	1	54.7	58.75
tet-POL2 Dwss1	2	60
tet-POL2 Dwss1	3	53.9
tet-POL2 Dwss1	4	43.6
tet-POL2 Dwss1	5	66.2
tet-POL2 Dwss1	6	81.6
tet-POL2 Dwss1	7	63.6
tet-POL2 Dwss1	8	57.5
tet-POL2 Drad1	1	76.9	80.2
tet-POL2 Drad1	2	79.3
tet-POL2 Drad1	3	81.7
tet-POL2 Drad1	4	86.5
tet-POL2 Drad1	5	80.2
tet-POL2 Drad1	6	74
tet-POL2 Drad1	7	89.7
Dogg1	1	72	91.65
Dogg1	2	70.9
Dogg1	3	90.7
Dogg1	4	94.9
Dogg1	5	92.6
Dogg1	6	107
Dubc13	1	98.4	98.05
Dubc13	2	102
Dubc13	3	97.7
Dubc13	4	96
Dubc13	5	128
Dubc13	6	45.8
Dmsh2	1	76.9	74.9
Dmsh2	2	70.3
Dmsh2	3	62.3
Dmsh2	4	83.5
Dmsh2	5	72.9
Dmsh2	6	82.1
Drad51	1	53.7	100
Drad51	2	90.9
Drad51	3	183
Drad51	4	110
Drad51	5	104
Drad51	6	96

## Sheet: S2B
Table_S2B
P values from an ordinary one way Anova. Q values are calculated using the Benjamini-Hoechberg method. All comparisons are against the wild-type data
Strains	p value (Mann Whitney U test)	q value
Δrad1	0.0002	0.0029
Δrad14	0.0022	0.0069
Drev3Drad1	0.0087	0.016
Dpso2	0.9805	0.9805
Dpso2Drad1	0.0022	0.0069
Dwss1	0.0043	0.0118
Dddi1	0.0931	0.1205
Dwss1Dddi1	0.0004	0.0029
Dwss1Drad1	0.0087	0.016
Dapn1	0.0931	0.1205
Dapn2	0.0152	0.0257
Dapn1Dapn2	0.0004	0.0029
Dogg1	0.0649	0.0952
Dubc13	0.6991	0.7324
Drad51	0.6991	0.7324
Dmsh2	0.0087	0.016
tet-Pol2	0.0225	0.0354
tet-Pol3	0.001	0.0055
rfa1-t33	0.5887	0.6817
Drad9	0.132	0.1613
tet-Pol2 Dwss1	0.0013	0.0057
tet-Pol2 Drad1	0.0082	0.016
