# Supplementary material for: Multiple DNA repair pathways prevent acetaldehyde-induced mutagenesis in yeast
Source: Genetics. 2024 Dec 21;229(4):iyae213. doi: 10.1093/genetics/iyae213 (PMC12005267; doi:10.1093/genetics/iyae213)
Supplement: iyae213_Supplementary_Data [file iyae213_supplementary_data.zip › Table_S3_GENETICS-2024-307707.xlsx]

## Sheet: Legend
Table_S3
S3A	Mutation list from whole genome sequenced yeast strains
S3B	Mutation spectrum of acetaldehyde and water-treated isolates
S3C	gCn-->A mutation signature analysis using TriMS
	The description of the fields in the table S3C are provided below
	Tumor_Sample_Barcode	The unique IDs for the samples analyze within the cohort.
	G_to_T	The total number of guanine to thymine substitutions in a sample.
	C_to_A	The total number of cytosine to adenine substitutions in a sample.
	gCn_to_A	The total number of cytosine to adenin substitutions in a sample in the gCn motif when change is gAn
	nGc_to_T	The total number of guanine to thymine substitutions in a sample in a nGc context when chnaged to nTc
	g	The total number of guanines present within all the 41 nucleotide contexts analyzed in a sample.
	c	The total number of cytosines present within all the 41 nucleotide contexts analyzed in a sample.
	gcn	The total number of times the sequence gcn occurs in all 41 nucleotide contexts analyzed
	ngc	The total number of times the sequence ngc occurs in all 41 nucleotide contexts analyzed
	C_to_A_revcomp	The number of times the sequences cytosines are substituted to adenines in a sample. This is calculated by adding the values in “C_to_A” and “G_to_T”
	gCn_to_A_revcomp	The number of times the sequences cytosines are substituted to adenines in a sample in the gCn context. This is calculated by adding the values in “gCn_to_A” and “nGc_to_T”
	c_revcomp	The number of times the cytosines and guanines occur in all the 41 nucleotide sequence contexts in a sample. This is calculated by adding the values in “c” and “g”
	gcn_revcomp	The number of times the sequences gcn and ngc occur in all the 41 nucleotide sequence contexts in a sample. This is calculated by adding the values in “gcn” and “ngc”
	gCn_to_A_Enrich	The enrichment over random of gCn pattern mutations. This is calculated as: [(gCn_to_A+nGc_to_T)/ (C_to_A)+(G_to_T)]/[ gcn+ngc/g+c].
	gCn_to_A_Enrich_Fisher_Pval	p-value for statistical over-representation of mutations in the gCn motifs in a sample. The p-value produced by comparing for each sample the ratio of “gCn_to_A+nGc_to_T” to “[(C_to_A)]-[(gCn_to_A)]” to the ratio of “gcn+ngc” to “c-gcn” by a one sided Fisher’s exact text, predicting that the ratio of “gCn_to_A+nGc_to_T” to “[(C_to_A)]-[(gCn_to_A)]” is greater than the ratio of “gcn+ngc” to “c-gcn…

## Sheet: S3A
Table_S3A
Mutation list from whole genome sequenced yeast strains
Genotype	Chromosome	Position	Reference_Allele	Mutated_Allele	Strain_ID	Treatment
wild-type	chr01_ySR128_v2	216581	T	A	SV_305	acetaldehyde
wild-type	chr02_ySR128_v2	475968	C	G	SV_305	acetaldehyde
wild-type	mit_ySR128_v2	66818	G	A	SV_305	acetaldehyde
wild-type	chr02_ySR128_v2	194341	C	A	SV_306	acetaldehyde
wild-type	chr02_ySR128_v2	475829	C	A	SV_307	acetaldehyde
wild-type	chr04_ySR128_v2	550857	C	T	SV_307	acetaldehyde
wild-type	chr07_ySR128_v2	3357	T	C	SV_307	acetaldehyde
wild-type	chr04_ySR128_v2	767028	G	T	SV_310	acetaldehyde
wild-type	chr01_ySR128_v2	217216	T	C	SV_311	acetaldehyde
wild-type	chr02_ySR128_v2	476063	C	G	SV_311	acetaldehyde
wild-type	chr04_ySR128_v2	8320	A	T	SV_311	acetaldehyde
wild-type	chr04_ySR128_v2	10711	A	G	SV_311	acetaldehyde
wild-type	chr04_ySR128_v2	11924	A	C	SV_311	acetaldehyde
wild-type	chr04_ySR128_v2	11927	A	G	SV_311	acetaldehyde
wild-type	chr04_ySR128_v2	11933	G	A	SV_311	acetaldehyde
wild-type	chr04_ySR128_v2	11942	T	C	SV_311	acetaldehyde
wild-type	chr04_ySR128_v2	11952	A	C	SV_311	acetaldehyde
wild-type	chr04_ySR128_v2	338094	C	T	SV_311	acetaldehyde
wild-type	chr10_ySR128_v2	733318	T	G	SV_311	acetaldehyde
wild-type	chr10_ySR128_v2	733328	A	G	SV_311	acetaldehyde
wild-type	chr10_ySR128_v2	733337	C	T	SV_311	acetaldehyde
wild-type	chr10_ySR128_v2	733343	T	C	SV_311	acetaldehyde
wild-type	chr10_ySR128_v2	733346	T	G	SV_311	acetaldehyde
wild-type	chr10_ySR128_v2	734558	T	C	SV_311	acetaldehyde
wild-type	chr10_ySR128_v2	736950	T	A	SV_311	acetaldehyde
wild-type	chr10_ySR128_v2	737553	G	T	SV_311	acetaldehyde
wild-type	chr10_ySR128_v2	741149	T	A	SV_311	acetaldehyde
wild-type	chr10_ySR128_v2	744772	C	A	SV_311	acetaldehyde
wild-type	chr10_ySR128_v2	744774	A	G	SV_311	acetaldehyde
wild-type	chr10_ySR128_v2	744939	A	T	SV_311	acetaldehyde
wild-type	chr10_ySR128_v2	744982	A	G	SV_311	acetaldehyde
wild-type	chr10_ySR128_v2	745007	G	A	SV_311	acetaldehyde
wild-type	chr10_ySR128_v2	745049	G	A	SV_311	acetaldehyde
wild-type	chr10_ySR128_v2	745071	C	G	SV_311	acetaldehyde
wild-type	chr12_ySR128_v2	675147	C	A	SV_311	acetaldehyde
wild-type	chr15_ySR128_v2	706585	G	C	SV_311	acetaldehyde
wild-type	chr16_ySR128_v2	750967	G	C	SV_311	acetaldehyde
wild-type	chr01_ySR128_v2	1408	C	T	SV_313	acetaldehyde
wild-type	chr01_ySR128_v2	1414	C	A	SV_313	acetaldehyde
wild-type	chr01_ySR128_v2	200679	A	G	SV_313	acetaldehyde
wild-type	chr04_ySR128_v2	1524683	T	A	SV_313	acetaldehyde
wild-type	chr07_ySR128_v2	1393	A	G	SV_313	acetaldehyde
wild-type	chr07_ySR128_v2	1396	G	A	SV_313	acetaldehyde
wild-type	chr01_ySR128_v2	25544	A	G	SV_316	acetaldehyde
wild-type	chr01_ySR128_v2	201685	A	C	SV_316	acetaldehyde
wild-type	chr04_ySR128_v2	67486	T	C	SV_316	acetaldehyde
wild-type	chr11_ySR128_v2	426026	T	A	SV_316	acetaldehyde
wild-type	chr02_ySR128_v2	475316	C	T	SV_318	acetaldehyde
wild-type	chr01_ySR128_v2	2406	A	C	SV_321	acetaldehyde
wild-type	chr02_ySR128_v2	475707	G	A	SV_323	acetaldehyde
wild-type	chr04_ySR128_v2	2792	C	G	SV_323	acetaldehyde
wild-type	chr09_ySR128_v2	434380	T	C	SV_323	acetaldehyde
wild-type	mit_ySR128_v2	10756	C	G	SV_324	acetaldehyde
wild-type	chr02_ySR128_v2	475584	C	A	SV_325	acetaldehyde
wild-type	chr02_ySR128_v2	475776	C	A	SV_325	acetaldehyde
wild-type	chr02_ySR128_v2	475805	T	A	SV_325	acetaldehyde
wild-type	chr02_ySR128_v2	478295	C	A	SV_325	acetaldehyde
wild-type	chr02_ySR128_v2	475439	C	A	SV_327	acetaldehyde
wild-type	chr02_ySR128_v2	475801	G	T	SV_328	acetaldehyde
wild-type	chr01_ySR128_v2	26013	T	A	SV_329	acetaldehyde
wild-type	chr01_ySR128_v2	26017	A	G	SV_329	acetaldehyde
wild-type	chr01_ySR128_v2	26020	G	A	SV_329	acetaldehyde
wild-type	chr02_ySR128_v2	475343	C	A	SV_330	acetaldehyde
wild-type	chr04_ySR128_v2	1330638	C	T	SV_332	acetaldehyde
wild-type	chr10_ySR128_v2	281681	A	G	SV_336	acetaldehyde
wild-type	chr10_ySR128_v2	128755	G	T	SV_338	acetaldehyde
wild-type	chr01_ySR128_v2	1217	C	T	SV_269	water
wild-type	chr01_ySR128_v2	1230	T	A	SV_269	water
wild-type	chr01_ySR128_v2	1238	C	T	SV_269	water
wild-type	chr04_ySR128_v2	1507282	C	G	SV_269	water
wild-type	chr02_ySR128_v2	475618	G	C	SV_272	water
wild-type	chr07_ySR128_v2	301845	G	A	SV_272	water
wild-type	chr16_ySR128_v2	386584	G	A	SV_272	water
wild-type	chr01_ySR128_v2	214973	G	A	SV_273	water
wild-type	chr01_ySR128_v2	214976	C	T	SV_273	water
wild-type	chr02_ySR128_v2	475430	G	C	SV_273	water
wild-type	chr09_ySR128_v2	434838	T	G	SV_275	water
wild-type	chr09_ySR128_v2	434845	C	G	SV_275	water
wild-type	chr02_ySR128_v2	723784	T	C	SV_276	water
wild-type	chr10_ySR128_v2	148708	A	G	SV_276	water
wild-type	chr01_ySR128_v2	200634	T	C	SV_279	water
wild-type	chr02_ySR128_v2	476275	G	C	SV_280	water
wild-type	chr15_ySR128_v2	811363	G	A	SV_280	water
wild-type	chr15_ySR128_v2	831547	A	G	SV_281	water
wild-type	chr01_ySR128_v2	2146	G	A	SV_283	water
wild-type	chr01_ySR128_v2	2219	A	G	SV_283	water
wild-type	chr01_ySR128_v2	223854	T	A	SV_287	water
wild-type	chr02_ySR128_v2	476294	T	A	SV_287	water
wild-type	chr04_ySR128_v2	1836	G	A	SV_287	water
wild-type	chr04_ySR128_v2	519333	C	G	SV_287	water
wild-type	chr07_ySR128_v2	128090	T	C	SV_287	water
wild-type	chr09_ySR128_v2	434402	A	T	SV_287	water
wild-type	chr02_ySR128_v2	476095	C	T	SV_288	water
wild-type	chr02_ySR128_v2	475185	G	A	SV_289	water
wild-type	chr02_ySR128_v2	475581	G	T	SV_290	water
wild-type	chr01_ySR128_v2	26152	A	G	SV_291	water
wild-type	chr02_ySR128_v2	476085	C	A	SV_291	water
wild-type	chr07_ySR128_v2	17704	C	T	SV_291	water
wild-type	chr09_ySR128_v2	169440	C	T	SV_291	water
wild-type	chr02_ySR128_v2	476167	C	T	SV_292	water
wild-type	chr11_ySR128_v2	40157	G	C	SV_299	water
wild-type	chr07_ySR128_v2	105730	A	T	SV_301	water
wild-type	chr08_ySR128_v2	85373	C	G	SV_301	water
wild-type	chr08_ySR128_v2	85389	A	T	SV_301	water
wild-type	chr12_ySR128_v2	745716	G	T	SV_301	water
wild-type	chr14_ySR128_v2	780181	C	A	SV_301	water
Drad1	chr01_ySR128_v2	6237	G	T	SV_232	acetaldehyde
Drad1	chr02_ySR128_v2	30752	G	A	SV_232	acetaldehyde
Drad1	chr02_ySR128_v2	476827	C	A	SV_232	acetaldehyde
Drad1	chr02_ySR128_v2	477418	G	A	SV_232	acetaldehyde
Drad1	chr04_ySR128_v2	2792	C	G	SV_232	acetaldehyde
Drad1	chr15_ySR128_v2	1068700	G	T	SV_232	acetaldehyde
Drad1	chr02_ySR128_v2	476085	C	A	SV_233	acetaldehyde
Drad1	chr04_ySR128_v2	1527140	C	T	SV_233	acetaldehyde
Drad1	chr05_ySR128_v2	562547	G	T	SV_233	acetaldehyde
Drad1	chr06_ySR128_v2	267659	G	T	SV_233	acetaldehyde
Drad1	chr11_ySR128_v2	902	C	T	SV_233	acetaldehyde
Drad1	chr11_ySR128_v2	910	A	T	SV_233	acetaldehyde
Drad1	chr11_ySR128_v2	985	C	T	SV_233	acetaldehyde
Drad1	chr11_ySR128_v2	1066	T	C	SV_233	acetaldehyde
Drad1	chr11_ySR128_v2	1489	G	C	SV_233	acetaldehyde
Drad1	chr11_ySR128_v2	43361	T	G	SV_233	acetaldehyde
Drad1	chr01_ySR128_v2	1632	G	A	SV_234	acetaldehyde
Drad1	chr01_ySR128_v2	2435	C	T	SV_234	acetaldehyde
Drad1	chr02_ySR128_v2	475607	T	A	SV_234	acetaldehyde
Drad1	chr02_ySR128_v2	474911	C	G	SV_236	acetaldehyde
Drad1	chr01_ySR128_v2	25613	G	A	SV_237	acetaldehyde
Drad1	chr01_ySR128_v2	213905	A	T	SV_237	acetaldehyde
Drad1	chr10_ySR128_v2	737553	G	T	SV_239	acetaldehyde
Drad1	chr10_ySR128_v2	741149	T	A	SV_239	acetaldehyde
Drad1	chr11_ySR128_v2	650836	C	A	SV_239	acetaldehyde
Drad1	chr02_ySR128_v2	475918	G	A	SV_240	acetaldehyde
Drad1	chr03_ySR128_v2	551	A	T	SV_240	acetaldehyde
Drad1	chr16_ySR128_v2	756880	G	C	SV_240	acetaldehyde
Drad1	chr01_ySR128_v2	201721	C	T	SV_241	acetaldehyde
Drad1	chr02_ySR128_v2	472171	T	A	SV_241	acetaldehyde
Drad1	chr02_ySR128_v2	476069	C	A	SV_241	acetaldehyde
Drad1	chr02_ySR128_v2	476073	T	A	SV_241	acetaldehyde
Drad1	chr02_ySR128_v2	476074	T	A	SV_241	acetaldehyde
Drad1	chr04_ySR128_v2	1524401	C	T	SV_241	acetaldehyde
Drad1	chr05_ySR128_v2	6110	G	C	SV_241	acetaldehyde
Drad1	chr10_ySR128_v2	745071	C	G	SV_241	acetaldehyde
Drad1	chr12_ySR128_v2	1063519	G	A	SV_241	acetaldehyde
Drad1	chr16_ySR128_v2	939037	G	T	SV_241	acetaldehyde
Drad1	chr02_ySR128_v2	476912	T	C	SV_243	acetaldehyde
Drad1	chr12_ySR128_v2	103681	C	T	SV_243	acetaldehyde
Drad1	chr04_ySR128_v2	895947	G	A	SV_244	acetaldehyde
Drad1	chr02_ySR128_v2	475330	G	A	SV_245	acetaldehyde
Drad1	chr01_ySR128_v2	208266	C	A	SV_246	acetaldehyde
Drad1	chr01_ySR128_v2	208267	A	T	SV_246	acetaldehyde
Drad1	chr01_ySR128_v2	208284	A	G	SV_246	acetaldehyde
Drad1	chr01_ySR128_v2	214141	A	G	SV_246	acetaldehyde
Drad1	chr01_ySR128_v2	214193	C	T	SV_246	acetaldehyde
Drad1	chr01_ySR128_v2	214230	C	T	SV_246	acetaldehyde
Drad1	chr01_ySR128_v2	2029	T	C	SV_248	acetaldehyde
Drad1	chr01_ySR128_v2	2146	G	A	SV_248	acetaldehyde
Drad1	chr01_ySR128_v2	2214	A	G	SV_248	acetaldehyde
Drad1	chr01_ySR128_v2	2219	A	G	SV_248	acetaldehyde
Drad1	chr01_ySR128_v2	26032	A	G	SV_248	acetaldehyde
Drad1	chr01_ySR128_v2	26033	A	G	SV_248	acetaldehyde
Drad1	chr01_ySR128_v2	223845	C	A	SV_248	acetaldehyde
Drad1	chr01_ySR128_v2	223848	T	C	SV_248	acetaldehyde
Drad1	chr01_ySR128_v2	223854	T	A	SV_248	acetaldehyde
Drad1	chr02_ySR128_v2	476096	G	T	SV_249	acetaldehyde
Drad1	chr09_ySR128_v2	434483	A	G	SV_249	acetaldehyde
Drad1	chr03_ySR128_v2	938	T	C	SV_251	acetaldehyde
Drad1	chr03_ySR128_v2	939	T	C	SV_251	acetaldehyde
Drad1	chr04_ySR128_v2	949660	G	T	SV_251	acetaldehyde
Drad1	chr07_ySR128_v2	105721	C	T	SV_251	acetaldehyde
Drad1	chr09_ySR128_v2	324570	C	T	SV_253	acetaldehyde
Drad1	chr09_ySR128_v2	434978	A	G	SV_253	acetaldehyde
Drad1	chr12_ySR128_v2	1061174	T	G	SV_253	acetaldehyde
Drad1	chr02_ySR128_v2	476279	G	T	SV_254	acetaldehyde
Drad1	chr02_ySR128_v2	475372	C	T	SV_255	acetaldehyde
Drad1	chr13_ySR128_v2	352229	G	A	SV_256	acetaldehyde
Drad1	chr02_ySR128_v2	475199	G	T	SV_258	acetaldehyde
Drad1	chr15_ySR128_v2	804871	C	A	SV_258	acetaldehyde
Drad1	chr02_ySR128_v2	476404	G	T	SV_259	acetaldehyde
Drad1	chr02_ySR128_v2	476405	C	G	SV_259	acetaldehyde
Drad1	chr03_ySR128_v2	946	C	A	SV_259	acetaldehyde
Drad1	chr13_ySR128_v2	923090	A	T	SV_259	acetaldehyde
Drad1	chr13_ySR128_v2	923091	A	G	SV_259	acetaldehyde
Drad1	chr02_ySR128_v2	475448	T	G	SV_260	acetaldehyde
Drad1	chr05_ySR128_v2	21711	T	G	SV_260	acetaldehyde
Drad1	chr07_ySR128_v2	301848	C	T	SV_260	acetaldehyde
Drad1	chr02_ySR128_v2	475904	C	A	SV_261	acetaldehyde
Drad1	mit_ySR128_v2	16638	C	T	SV_261	acetaldehyde
Drad1	chr02_ySR128_v2	475450	G	A	SV_262	acetaldehyde
Drad1	chr08_ySR128_v2	241197	G	T	SV_262	acetaldehyde
Drad1	chr02_ySR128_v2	477705	G	C	SV_263	acetaldehyde
Drad1	chr02_ySR128_v2	479551	G	T	SV_263	acetaldehyde
Drad1	chr02_ySR128_v2	480331	C	A	SV_263	acetaldehyde
Drad1	chr02_ySR128_v2	481063	G	T	SV_263	acetaldehyde
Drad1	chr04_ySR128_v2	840932	G	T	SV_263	acetaldehyde
Drad1	chr01_ySR128_v2	25656	C	G	SV_264	acetaldehyde
Drad1	chr01_ySR128_v2	201337	C	A	SV_265	acetaldehyde
Drad1	chr01_ySR128_v2	201352	C	T	SV_265	acetaldehyde
Drad1	chr01_ySR128_v2	201355	T	C	SV_265	acetaldehyde
Drad1	chr02_ySR128_v2	475213	G	T	SV_265	acetaldehyde
Drad1	chr02_ySR128_v2	474669	C	A	SV_266	acetaldehyde
Drad1	chr02_ySR128_v2	475334	C	A	SV_266	acetaldehyde
Drad1	chr07_ySR128_v2	655576	A	C	SV_266	acetaldehyde
Drad1	chr02_ySR128_v2	475491	C	A	SV_195	water
Drad1	chr04_ySR128_v2	1524758	G	A	SV_195	water
Drad1	chr07_ySR128_v2	3095	T	C	SV_196	water
Drad1	chr01_ySR128_v2	26148	T	A	SV_197	water
Drad1	chr01_ySR128_v2	26155	G	A	SV_197	water
Drad1	chr01_ySR128_v2	163470	C	G	SV_197	water
Drad1	chr02_ySR128_v2	475391	C	T	SV_197	water
Drad1	chr01_ySR128_v2	4553	G	A	SV_199	water
Drad1	chr02_ySR128_v2	476210	C	A	SV_199	water
Drad1	chr02_ySR128_v2	471931	C	T	SV_200	water
Drad1	chr02_ySR128_v2	475571	G	T	SV_200	water
Drad1	chr07_ySR128_v2	1393	A	G	SV_201	water
Drad1	chr01_ySR128_v2	1782	C	T	SV_203	water
Drad1	chr02_ySR128_v2	476201	G	A	SV_203	water
Drad1	chr14_ySR128_v2	579958	A	G	SV_205	water
Drad1	chr16_ySR128_v2	117196	C	G	SV_205	water
Drad1	chr01_ySR128_v2	13244	G	A	SV_206	water
Drad1	chr02_ySR128_v2	30656	G	T	SV_206	water
Drad1	chr13_ySR128_v2	922862	G	A	SV_206	water
Drad1	chr03_ySR128_v2	303899	A	G	SV_207	water
Drad1	chr04_ySR128_v2	1523302	G	T	SV_207	water
Drad1	chr06_ySR128_v2	18143	C	T	SV_207	water
Drad1	chr07_ySR128_v2	1531	C	A	SV_207	water
Drad1	chr07_ySR128_v2	656356	T	A	SV_207	water
Drad1	chr06_ySR128_v2	4594	C	A	SV_208	water
Drad1	chr10_ySR128_v2	203848	A	G	SV_208	water
Drad1	chr05_ySR128_v2	1584	G	A	SV_210	water
Drad1	chr05_ySR128_v2	1587	A	T	SV_210	water
Drad1	chr05_ySR128_v2	1588	G	T	SV_210	water
Drad1	chr05_ySR128_v2	1590	A	G	SV_210	water
Drad1	chr05_ySR128_v2	1608	T	G	SV_210	water
Drad1	chr01_ySR128_v2	1303	G	T	SV_211	water
Drad1	chr01_ySR128_v2	201685	A	C	SV_211	water
Drad1	chr02_ySR128_v2	475968	C	A	SV_211	water
Drad1	chr02_ySR128_v2	475252	G	C	SV_212	water
Drad1	chr02_ySR128_v2	811042	T	G	SV_213	water
Drad1	chr15_ySR128_v2	896751	C	A	SV_213	water
Drad1	chr02_ySR128_v2	473687	C	G	SV_215	water
Drad1	chr02_ySR128_v2	475376	G	A	SV_215	water
Drad1	chr05_ySR128_v2	1491	A	G	SV_215	water
Drad1	chr05_ySR128_v2	1512	G	A	SV_215	water
Drad1	chr05_ySR128_v2	1518	A	G	SV_215	water
Drad1	chr01_ySR128_v2	211541	C	T	SV_216	water
Drad1	chr01_ySR128_v2	211582	C	G	SV_216	water
Drad1	chr02_ySR128_v2	476311	C	A	SV_216	water
Drad1	chr02_ySR128_v2	476312	A	T	SV_216	water
Drad1	chr02_ySR128_v2	478335	C	A	SV_216	water
Drad1	chr04_ySR128_v2	14542	T	G	SV_216	water
Drad1	chr02_ySR128_v2	471712	T	A	SV_217	water
Drad1	chr02_ySR128_v2	476386	C	A	SV_217	water
Drad1	chr05_ySR128_v2	32791	G	A	SV_217	water
Drad1	chr09_ySR128_v2	434882	A	G	SV_217	water
Drad1	chr02_ySR128_v2	475342	C	A	SV_220	water
Drad1	chr07_ySR128_v2	3288	G	A	SV_220	water
Drad1	chr07_ySR128_v2	3309	C	T	SV_220	water
Drad1	chr07_ySR128_v2	3311	T	A	SV_220	water
Drad1	chr07_ySR128_v2	3328	A	C	SV_220	water
Drad1	chr07_ySR128_v2	3333	A	T	SV_220	water
Drad1	chr07_ySR128_v2	3334	T	C	SV_220	water
Drad1	chr07_ySR128_v2	3345	A	C	SV_220	water
Drad1	chr12_ySR128_v2	5807	C	G	SV_220	water
Drad1	chr01_ySR128_v2	214130	T	C	SV_221	water
Drad1	chr02_ySR128_v2	475796	G	T	SV_222	water
Drad1	chr02_ySR128_v2	472231	C	A	SV_224	water
Drad1	chr02_ySR128_v2	475688	G	A	SV_224	water
Drad1	chr01_ySR128_v2	476	G	T	SV_225	water
Drad1	chr14_ySR128_v2	7723	A	G	SV_225	water
Drad1	chr01_ySR128_v2	1238	C	T	SV_226	water
Drad1	chr01_ySR128_v2	198255	G	A	SV_228	water
Drad1	chr01_ySR128_v2	211059	G	A	SV_228	water
Drad1	chr02_ySR128_v2	476420	C	G	SV_228	water
Drad1	chr02_ySR128_v2	475591	G	C	SV_229	water
Drad1	chr02_ySR128_v2	475592	C	G	SV_229	water
Drad1	chr13_ySR128_v2	922993	T	C	SV_229	water
Drad1	chr01_ySR128_v2	1628	C	T	SV_230	water

## Sheet: S3B
Table_S3B
Mutation spectrum of acetaldehyde and water-treated isolates. Number of mutations per strain is provided
Sample	C>A	C>T	C>G	T>A	T>C	T>G
wild-type, water	0.235294	0.823529	0.470588	0.352941	0.411765	0.0588235
wild-type, acetaldehyde	0.736842	0.684211	0.368421	0.473684	0.894737	0.315789
Drad1, water	0.666667	0.814815	0.333333	0.259259	0.481481	0.222222
Drad1, acetaldehyde	1.03571	0.928571	0.321429	0.392857	0.571429	0.178571

## Sheet: S3C
Table_S3C
gCn-->A mutation signature analysis using TriMS
Tumor_Sample_Barcode	G_to_T	C_to_A	gCn_to_A	nGc_to_T	g	c	gcn	ngc	C_to_A_revcomp	gCn_to_A_revcomp	c_revcomp	gcn_revcomp	gCn_to_A_Enrich	gCn_to_A_Enrich_Fisher_Pval
wild-type, water	2	2	0	1	304	306	51	45	4	1	610	96	1.58854	0.498248
wild-type, acetaldehyde	4	10	2	0	605	466	90	89	14	2	1071	179	0.854749	0.706394
Drad1, water	7	11	5	2	648	611	145	145	18	7	1259	290	1.68831	0.100712
Drad1, acetaldehyde	16	13	4	7	809	735	123	116	29	11	1544	239	2.45044	0.00314121
