# Supplementary material for: Multiple DNA repair pathways prevent acetaldehyde-induced mutagenesis in yeast
Source: Genetics. 2024 Dec 21;229(4):iyae213. doi: 10.1093/genetics/iyae213 (PMC12005267; doi:10.1093/genetics/iyae213)
Supplement: iyae213_Supplementary_Data [file iyae213_supplementary_data.zip › Table_S4_GENETICS-2024-307707.xlsx]

## Sheet: S4
Table S4
Reverse transcriptase quantitative PCR for tet-POL2 and tet-POL3
∆Ct=average Ct(exp. Gene)-average Ct(Control)
∆∆Ct=∆Ct(YPD)-∆Ct(Dox)
YPD indicates cultures grown in complete media without doxycycline
Dox indicates cultures grown in 2μM doxycycline
Control	ACT1
Sample	Ct1	Ct2	Ct3	Average Ct
WT-YPD	19.5561	21.5356	21.8069	20.9662
WT-Dox	12.2258	12.5631	12.6089	12.4659
Pol2-YPD	11.5298	11.681	11.6384	11.6164
Pol2-Dox	11.2607	11.3943	11.4934	11.3828
Pol3-YPD	11.1104	11.0458	10.8856	11.0139
Pol3-Dox	10.6601	10.7248	10.8437	10.7429
Gene	tet-POL2
Sample	Ct1	Ct2	Ct3	Average Ct	∆Ct1	∆Ct2	∆Ct3	∆∆Ct1	∆∆Ct2	∆∆Ct3	2^-∆∆Ct1	2^-∆∆Ct2	2^-∆∆Ct3
WT-YPD	23.2242	26.3562	26.4883	25.3562	3.66809	4.82063	4.68141	0	0	0	1	1	1
WT-Dox	18.8373	18.9442	19.0823	18.9546	6.48868	6.38111	6.47336	0	0	0	1	1	1
Pol2-YPD	11.1438	11.3477	11.5619	11.3511	-0.265248	-0.333288	-0.0765024	-3.93334	-5.15391	-4.75791	15.2776	35.6027	27.0567
Pol2-Dox	18.5981	18.9198	19.0774	18.8651	7.48226	7.52547	7.58398	0.993589	1.14436	1.11062	0.502227	0.452391	0.463096
Gene	tet-POL3
Sample	Ct1	Ct2	Ct3	Average Ct	∆Ct1	∆Ct2	∆Ct3	∆∆Ct1	∆∆Ct2	∆∆Ct3	2^-∆∆Ct1	2^-∆∆Ct2	2^-∆∆Ct3
WT-YPD	17.0576	27.0123	27.1312	23.7337	-2.49846	5.4767	5.32426	0	0	0	1	1	1
WT-Dox	18.7248	19.0224	19.0734	18.9402	6.499	6.45925	6.46447	0	0	0	1	1	1
pol3-ypd	10.0162	10.1556	10.2211	10.131	-1.0942	-0.890133	-0.664542	1.40426	-6.36684	-5.9888	0.377811	82.5293	63.5052
pol3-dox	18.8435	18.6922	18.9345	18.8234	8.18337	7.9673	8.09081	1.68437	1.50805	1.62633	0.311138	0.351586	0.32391
