# Supplementary material for: Multiple DNA repair pathways prevent acetaldehyde-induced mutagenesis in yeast
Source: Genetics. 2024 Dec 21;229(4):iyae213. doi: 10.1093/genetics/iyae213 (PMC12005267; doi:10.1093/genetics/iyae213)
Supplement: iyae213_Supplementary_Data [file iyae213_supplementary_data.zip › Table_S5_GENETICS-2024-307707.xlsx]

## Sheet: S5
Table S5
Strain name	Alt name	Genotype
YNS261	wild-type	MATα ura3Δ can1Δ ade2Δ leu2-3,112 trp1-289 lys2:ADE2-URA3-CAN1
YNS262	wild-type	MATα ura3Δ can1Δ ade2Δ leu2-3,112 trp1-289 lys2:ADE2-URA3-CAN1
YLP90		∆rad1::kanMX
YLP91		∆rad1::kanMX
YLP174		∆rad14::kanMX
YLP177		∆rad14::kanMX
YLP78		∆rev3rad1::kanMX
YLP79		∆rev3rad1::kanMX
YLP62		∆pso2::kanMX
YLP66		∆pso2::kanMX
YLP70		∆pso2rad1::kanMX
YLP72		∆pso2rad1::kanMX
YLP112		∆wss1::hphMX
YLP115		∆wss1::hphMX
YLP119		∆ddi1::kanMX
YLP123		∆ddi1::kanMX
YSL57		∆wss::hphMX1 Dddi1::kanMX
YSL58		∆wss1::hphMX Dddi1::kanMX
YNS518		∆apn1::BSD
YNS519		∆apn1::BSD
YNS520		∆apn2::kanMX
YNS521		∆apn2::kanMX
YNS522		∆apn1::BSD,apn2::kanMX
YNS523		∆apn1::BSD,apn2::kanMX
YNS620		Drad51::kanmX
YNS621		Drad51::kanmX
YNS563		∆ubc13::KanMX
YNS565		∆ubc13::KanMX
YLP52		∆msh2::KanMX
YLP55		∆msh2::KanMX
YSL51		∆ogg1::KanMX
YSL53		∆ogg1::KanMX
ySL_17		KanMX-pTET-POL2, Mata
ySL_19		KanMX-pTET-POL2, Mata
ySL_21		KanMX-pTET-POL3, Mata
ySL_23		KanMX-pTET-POL3, Mata
YSL181		rfa1-t33, Mata
YSL182		rfa1-t33, Mata
YSL215		KanMX-pTET-POL2 ∆wss1::hphMX, Mata
YSL217		KanMX-pTET-POL2 ∆wss1::hphMX, Mata
ySL222		KanMX-pTET-POL2 ∆rad1::hphMX, Mata
ySL223		KanMX-pTET-POL2 ∆rad1::hphMX, Mata
ySL65		∆rad1::KanMX ∆wss1::HphMX
ySL66		∆rad1::KanMX ∆wss1::HphMX
